# Supplementary material for: Parkia speciosa Hassk. Empty Pod Extract Prevents Cardiomyocyte Hypertrophy by Inhibiting MAPK and Calcineurin-NFATC3 Signaling Pathways
Source: Life (Basel). 2022 Dec 23;13(1):43. doi: 10.3390/life13010043 (PMC9864749; doi:10.3390/life13010043)
Supplement: Supplementary file 1 [file life-13-00043-s001.zip]

Archive with 1 entries (1 files):
- life-2019395-supplementary.pdf
